# Supplementary material for: ColE1-Plasmid Production in Escherichia coli: Mathematical Simulation and Experimental Validation
Source: Front Bioeng Biotechnol. 2015 Sep 1;3:127. doi: 10.3389/fbioe.2015.00127 (PMC4555960; doi:10.3389/fbioe.2015.00127)
Supplement: Supplementary file 1 [file Data_Sheet_1.XLSX]

## Sheet: Tabelle1
	pLacZ		pSUP
	determined	corresponding fit	determined	corresponding fit			Chi-Square-Values for pLacZ:	Chi-Square-Values for pSUP:
	0	-0.03	0	-0.0084			0.000191898	1.56653e-05
	0.0912369	0.0983	0.0940679	0.1066			1.06371e-05	3.48683e-05
	0.278494	0.2805	0.321622	0.3102			8.58308e-07	2.89621e-05
	0.581443	0.5882	0.668568	0.6858			9.73445e-06	6.59223e-05
	0.845554	0.8336	0.966886	0.9731			3.04697e-05	8.57347e-06
	1.08428	1.1212	1.49272	1.4817			0.000290599	2.69444e-05
	1.29428	1.322	1.81402	1.8586			0.000163819	0.00044125
	1.62357	1.6775	2.42793	2.3057			0.000620247	0.00331675
	1.92597	2.0122	2.52846	2.5216			0.00158549	1.04367e-05
	2.40856	2.2861	2.87405	2.9281			0.00319729	0.000648515
	2.75439	2.6713	3.10624	3.1749			0.0014719	0.00104665
	2.91425	2.9593	3.39103	3.3987			0.000432753	1.30624e-05
	3.26184	3.2034	3.63671	3.5969			0.000728243	0.000351807
	3.48561	3.4228	3.78018	3.7678			0.000841128	3.40326e-05
	3.59408	3.645	4.03477	4.0243			0.000552906	2.43521e-05
	3.87728	3.7789	3.95072	3.9679			0.00206368	6.55408e-05
	3.8701	3.913	3.91566	3.908			0.000392423	1.30209e-05
	3.9868	4.0175					0.000200976
	3.97694	4.093					0.00287193
	3.95888	3.9573					5.29296e-07
	3.95888	3.9036					0.00065147
	3.98415	3.9273					0.000689222
	3.93731	4.0064					0.00101778
						Chi-Square-Value:	0.018016	0.00614635
Variance:	2.16564		2.12232
SD:	1.47161		1.45682
